# Supplementary material for: Neutralisation of the Immunoglobulin-Cleaving Activity of Streptococcus equi Subspecies equi IdeE by Blood Sera from Ponies Vaccinated with a Multicomponent Protein Vaccine
Source: Vaccines (Basel). 2025 Oct 17;13(10):1061. doi: 10.3390/vaccines13101061 (PMC12568127; doi:10.3390/vaccines13101061)
Supplement: Supplementary file 1 [file vaccines-13-01061-s001.zip]

Archive with 6 entries (6 files):
- Suppl_Fig_S1_ExpIII_wb.pdf
- Suppl_Fig_S2_ExpIV_wb.pdf
- Suppl_Fig_S3_original_blots.pdf
- Suppl_File_S1_animal_welfare.pdf
- Suppl_tab_S1_titres.pdf
- Suppl_tab_S2_quantif.pdf
